# Supplementary material for: A host enzyme reduces metabolic dysfunction-associated steatotic liver disease (MASLD) by inactivating intestinal lipopolysaccharide
Source: eLife. 2025 Apr 24;13:RP100731. doi: 10.7554/eLife.100731 (PMC12021412; doi:10.7554/eLife.100731)
Supplement: Figure 3—source data 2. [file elife-100731-fig3-data2.zip]

Archive with 3 entries (2 files):
- Figure 3í¬source data 2/Figure 3-source data 2 panels C AOAH.tif
- Figure 3í¬source data 2/Figure 3-source data 2 panels C a┴-Tubulin.tif
- Figure 3í¬source data 2/
