# Supplementary material for: A host enzyme reduces metabolic dysfunction-associated steatotic liver disease (MASLD) by inactivating intestinal lipopolysaccharide
Source: eLife. 2025 Apr 24;13:RP100731. doi: 10.7554/eLife.100731 (PMC12021412; doi:10.7554/eLife.100731)
Supplement: Figure 4—source data 1. [file elife-100731-fig4-data1.zip]

Archive with 4 entries (3 files):
- Figure 4í¬source data 1/Figure 4-source data 1 panels F FASN.tif
- Figure 4í¬source data 1/Figure 4-source data 1 panels F SCD1.tif
- Figure 4í¬source data 1/Figure 4-source data 1 panels F a┴-Tubulin.tif
- Figure 4í¬source data 1/
