# Supplementary material for: A host enzyme reduces metabolic dysfunction-associated steatotic liver disease (MASLD) by inactivating intestinal lipopolysaccharide
Source: eLife. 2025 Apr 24;13:RP100731. doi: 10.7554/eLife.100731 (PMC12021412; doi:10.7554/eLife.100731)
Supplement: Figure 5—source data 2. [file elife-100731-fig5-data2.zip]

Archive with 11 entries (10 files):
- Figure 5í¬source data 2/
- Figure 5í¬source data 2/Figure 5-source data 2 panels B SREBP1.tif
- Figure 5í¬source data 2/Figure 5-source data 2 panels B a┴-Tubulin.tif
- Figure 5í¬source data 2/Figure 5-source data 2 panels C LaminB.tif
- Figure 5í¬source data 2/Figure 5-source data 2 panels C SREBP1.tif
- Figure 5í¬source data 2/Figure 5-source data 2 panels D AKT.tif
- Figure 5í¬source data 2/Figure 5-source data 2 panels D SREBP1.tif
- Figure 5í¬source data 2/Figure 5-source data 2 panels D mTOR.tif
- Figure 5í¬source data 2/Figure 5-source data 2 panels D pAKT.tif
- Figure 5í¬source data 2/Figure 5-source data 2 panels D pmTOR.tif
- Figure 5í¬source data 2/Figure 5-source data 2 panels D a┴-Tubulin.tif
