# Supplementary material for: A host enzyme reduces metabolic dysfunction-associated steatotic liver disease (MASLD) by inactivating intestinal lipopolysaccharide
Source: eLife. 2025 Apr 24;13:RP100731. doi: 10.7554/eLife.100731 (PMC12021412; doi:10.7554/eLife.100731)
Supplement: Figure 6—source data 2. [file elife-100731-fig6-data2.zip]

Archive with 13 entries (12 files):
- Figure 6í¬source data 2/
- Figure 6í¬source data 2/Figure 6-source data 2 panels D AKT.tif
- Figure 6í¬source data 2/Figure 6-source data 2 panels D S6.tif
- Figure 6í¬source data 2/Figure 6-source data 2 panels D SREBP1.tif
- Figure 6í¬source data 2/Figure 6-source data 2 panels D mTOR.tif
- Figure 6í¬source data 2/Figure 6-source data 2 panels D pAKT.tif
- Figure 6í¬source data 2/Figure 6-source data 2 panels D pS6.tif
- Figure 6í¬source data 2/Figure 6-source data 2 panels D pmTOR.tif
- Figure 6í¬source data 2/Figure 6-source data 2 panels D a┴-Tubulin.tif
- Figure 6í¬source data 2/Figure 6-source data 2 panels E SREBP1.tif
- Figure 6í¬source data 2/Figure 6-source data 2 panels E mTOR.tif
- Figure 6í¬source data 2/Figure 6-source data 2 panels E pmTOR.tif
- Figure 6í¬source data 2/Figure 6-source data 2 panels E a┴-Tubulin.tif
